# Supplementary material for: Correction: Generation and Characterisation of Cisplatin-Resistant Non-Small Cell Lung Cancer Cell Lines Displaying a Stem-Like Signature
Source: PLoS One. 2020 May 21;15(5):e0233739. doi: 10.1371/journal.pone.0233739 (PMC7241695; doi:10.1371/journal.pone.0233739)
Supplement: S2 File — (ZIP) [file pone.0233739.s002.zip]

Archive with 19 entries (19 files):
- S2_File/MOR CisR (12h) Res-4-2012-0006_(c2+c3).JPG
- S2_File/MOR CisR (12h) Res-4-2012-0006_c2.JPG
- S2_File/MOR CisR (12h) Res-4-2012-0006_c3.JPG
- S2_File/MOR CisR (24h) Res-2-2012-0004_(c2+c3).JPG
- S2_File/MOR CisR (24h) Res-2-2012-0004_c2.JPG
- S2_File/MOR CisR (24h) Res-2-2012-0004_c3.JPG
- S2_File/MOR CisR (4h) Res-3-4h-2012-0005_(c2+c3).JPG
- S2_File/MOR CisR (4h) Res-3-4h-2012-0005_c2.JPG
- S2_File/MOR CisR (4h) Res-3-4h-2012-0005_c3.JPG
- S2_File/MOR Sens (12h) 2012-002-c2.jpg
- S2_File/MOR Sens (12h) 2012-002-c2+c3.jpg
- S2_File/MOR Sens (12h) 2012-002-c3.jpg
- S2_File/MOR Sens (24h) 2012-002-c2.jpg
- S2_File/MOR Sens (24h) 2012-002-c2+c3.jpg
- S2_File/MOR Sens (24h) 2012-002-c3.jpg
- S2_File/MOR Sens (4h) 2012-002-c2.jpg
- S2_File/MOR Sens (4h) 2012-002-c2+c3.jpg
- S2_File/MOR Sens (4h) 2012-002-c3.jpg
- S2_File/Thumbs.db
