# Supplementary material for: Correction: Generation and Characterisation of Cisplatin-Resistant Non-Small Cell Lung Cancer Cell Lines Displaying a Stem-Like Signature
Source: PLoS One. 2020 May 21;15(5):e0233739. doi: 10.1371/journal.pone.0233739 (PMC7241695; doi:10.1371/journal.pone.0233739)
Supplement: S3 File — (ZIP) [file pone.0233739.s003.zip]

Archive with 21 entries (21 files):
- S3_File/H 460 Res-12h-2012-0025_(c2+c3).JPG
- S3_File/H 460 Res-12h-2012-0025_c2.JPG
- S3_File/H 460 Res-12h-2012-0025_c3.JPG
- S3_File/H 460 Res-24h-2012-0026_(c2+c3).JPG
- S3_File/H 460 Res-24h-2012-0026_c2.JPG
- S3_File/H 460 Res-24h-2012-0026_c3.JPG
- S3_File/H 460 Res-4h-2012-0024_(c2+c3).JPG
- S3_File/H 460 Res-4h-2012-0024_c2.JPG
- S3_File/H 460 Res-4h-2012-0024_c3.JPG
- S3_File/H 460 Sens-12h-2012-0022_(c2+c3).JPG
- S3_File/H 460 Sens-12h-2012-0022_c2.JPG
- S3_File/H 460 Sens-12h-2012-0022_c3.JPG
- S3_File/H 460 Sens-24h-2012-0023_(c2+c3).JPG
- S3_File/H 460 Sens-24h-2012-0023_c2.JPG
- S3_File/H 460 Sens-24h-2012-0023_c3.JPG
- S3_File/H 460 Sens-4h-2012-0020_(c2+c3).JPG
- S3_File/H 460 Sens-4h-2012-0020_c2.JPG
- S3_File/H 460 Sens-4h-2012-0020_c3.JPG
- S3_File/HI 299 Res-4h-2012-0017_(c2+c3).JPG
- S3_File/HI 299 Res-4h-2012-0017_c2.JPG
- S1_File.ppt
