# Supplementary material for: Correction: Generation and Characterisation of Cisplatin-Resistant Non-Small Cell Lung Cancer Cell Lines Displaying a Stem-Like Signature
Source: PLoS One. 2020 May 21;15(5):e0233739. doi: 10.1371/journal.pone.0233739 (PMC7241695; doi:10.1371/journal.pone.0233739)
Supplement: S4 File — (ZIP) [file pone.0233739.s004.zip]

Archive with 18 entries (18 files):
- S4_File/A549 Res-12h-2012-0012_(c2+c3).JPG
- S4_File/A549 Res-12h-2012-0012_c2.JPG
- S4_File/A549 Res-12h-2012-0012_c3.JPG
- S4_File/A549 Res-24h-2012-0013_(c2+c3).JPG
- S4_File/A549 Res-24h-2012-0013_c2.JPG
- S4_File/A549 Res-24h-2012-0013_c3.JPG
- S4_File/A549 Res-4h-2012-0011_(c2+c3).JPG
- S4_File/A549 Res-4h-2012-0011_c2.JPG
- S4_File/A549 Res-4h-2012-0011_c3.JPG
- S4_File/A549 Sens-12h-2012-0008_(c2+c3).JPG
- S4_File/A549 Sens-12h-2012-0008_c2.JPG
- S4_File/A549 Sens-12h-2012-0008_c3.JPG
- S4_File/A549 Sens-24h-2012-0009_(c2+c3).JPG
- S4_File/A549 Sens-24h-2012-0009_c2.JPG
- S4_File/A549 Sens-24h-2012-0009_c3.JPG
- S4_File/A549 Sens-4h-2012-0007_(c2+c3).JPG
- S4_File/A549 Sens-4h-2012-0007_c2.JPG
- S4_File/A549 Sens-4h-2012-0007_c3.JPG
