# Supplementary material for: Correction: Generation and Characterisation of Cisplatin-Resistant Non-Small Cell Lung Cancer Cell Lines Displaying a Stem-Like Signature
Source: PLoS One. 2020 May 21;15(5):e0233739. doi: 10.1371/journal.pone.0233739 (PMC7241695; doi:10.1371/journal.pone.0233739)
Supplement: S5 File — (ZIP) [file pone.0233739.s005.zip]

Archive with 18 entries (18 files):
- S5_File/SKMES Res-12h-2012-0031_(c2+c3).JPG
- S5_File/SKMES Res-12h-2012-0031_c2.JPG
- S5_File/SKMES Res-12h-2012-0031_c3.JPG
- S5_File/SKMES Res-24h2012-0032_(c2+c3).JPG
- S5_File/SKMES Res-24h-2012-0032_c2.JPG
- S5_File/SKMES Res-24h-2012-0032_c3.JPG
- S5_File/SKMES Res-4h-2012-0030_(c2+c3).JPG
- S5_File/SKMES Res-4h-2012-0030_c2.JPG
- S5_File/SKMES Res-4h-2012-0030_c3.JPG
- S5_File/SKMES Sens-12h-2012-0028_(c2+c3).JPG
- S5_File/SKMES Sens-12h-2012-0028_c2.JPG
- S5_File/SKMES Sens-12h-2012-0028_c3.JPG
- S5_File/SKMES Sens-24h-2012-0029_(c2+c3).JPG
- S5_File/SKMES Sens-24h-2012-0029_c2.JPG
- S5_File/SKMES Sens-24h-2012-0029_c3.JPG
- S5_File/SKMES Sens-4h-2012-0027_(c2+c3).JPG
- S5_File/SKMES Sens-4h-2012-0027_c2.JPG
- S5_File/SKMES Sens-4h-2012-0027_c3.JPG
