# Supplementary material for: Correction: Generation and Characterisation of Cisplatin-Resistant Non-Small Cell Lung Cancer Cell Lines Displaying a Stem-Like Signature
Source: PLoS One. 2020 May 21;15(5):e0233739. doi: 10.1371/journal.pone.0233739 (PMC7241695; doi:10.1371/journal.pone.0233739)
Supplement: S6 File — (XLSX) [file pone.0233739.s006.xlsx]

## Sheet: Tabelle1
Time after Cisplatin (h)	MOR PT		MOR CisR		H460 PT		H460 CisR		A549 PT		A549 CisR		SKMES-1 PT		SKMES-1 CisR
0	0.45		0.28		0.79		0.29		0.42		1.76		0.92		1.52
4	5.25		1.36		3.21		1.33		4.29		2.08		3.32		3.71
12	15.36		1.24		7.19		6.27		9.37		4.41		5.83		5.72
24	18.57		3.87		9.59		6.72		16.19		5.97		7.86		5.89
